# Supplementary material for: quincunx: an R package to query, download and wrangle PGS Catalog data
Source: Bioinformatics. 2021 Jul 16;38(1):294–6. doi: 10.1093/bioinformatics/btab522 (PMC8696104; doi:10.1093/bioinformatics/btab522)
Supplement: btab522_Supplementary_Data [file btab522_supplementary_data.zip]

Archive with 3 entries (3 files):
- additional_file_1.pdf
- additional_file_2.pdf
- additional_file_3.pdf
